# Supplementary material for: A Two-Step Method Based on lz* for Identifying Effortful Respondents
Source: J Intell. 2026 Feb 13;14(2):30. doi: 10.3390/jintelligence14020030 (PMC12942148; doi:10.3390/jintelligence14020030)
Supplement: Supplementary file 1 [file jintelligence-14-00030-s001.zip]

Archive with 1 entries (1 files):
- jintelligence-3932246-supplementary.pdf
